# Supplementary material for: Variability and Number of Circulating Complementary Sex Determiner (Csd) Alleles in a Breeding Population of Italian Honeybees under Controlled Mating
Source: Genes (Basel). 2024 May 21;15(6):652. doi: 10.3390/genes15060652 (PMC11202483; doi:10.3390/genes15060652)
Supplement: Supplementary file 1 [file genes-15-00652-s001.zip]

Archive with 1 entries (1 files):
- genes-3000784-supplementary.pdf
